# Supplementary material for: Evaluation of Genome-Enabled Prediction for Carcass Primal Cut Yields Using Single-Step Genomic Best Linear Unbiased Prediction in Hanwoo Cattle
Source: Genes (Basel). 2021 Nov 25;12(12):1886. doi: 10.3390/genes12121886 (PMC8701981; doi:10.3390/genes12121886)
Supplement: Supplementary file 1 [file genes-12-01886-s001.zip]

Archive with 1 entries (1 files):
- genes-1438814-supplementary.pdf
